# Supplementary material for: The Effects of Microgravity on the Structure and Function of Cardiomyocytes
Source: Biomolecules. 2025 Aug 30;15(9):1261. doi: 10.3390/biom15091261 (PMC12467004; doi:10.3390/biom15091261)
Supplement: Supplementary file 1 [file biomolecules-15-01261-s001.zip]

Archive with 1 entries (1 files):
- biomolecules-3812798-supplementary.pdf
